# Supplementary material for: A revised circumscription for the Blakeeae (Melastomataceae) with associated nomenclatural adjustments
Source: PhytoKeys. 2013 Feb 22;(20):17–32. doi: 10.3897/phytokeys.20.4344 (PMC3652410; doi:10.3897/phytokeys.20.4344)
Supplement: XML Treatment for Chalybea [file phytokeys.20.4344-treatment2.xml]

<!DOCTYPE tp:taxon-treatment
  PUBLIC "-//TaxonX//DTD Taxonomic Treatment Publishing DTD v0 20100105//EN" "tax-treatment-NSO.dtd">
<tp:taxon-treatment xmlns:tp="http://www.plazi.org/taxpub"><tp:treatment-meta><mixed-citation publication-type="journal"><person-group><name><surname>Penneys</surname><given-names>Darin S.</given-names></name><name><surname>Judd</surname><given-names>Walter S.</given-names></name></person-group><article-title>A revised circumscription for the Blakeeae (Melastomataceae) with associated nomenclatural adjustments</article-title><source>PhytoKeys</source><day>22</day><month>2</month><year>2013</year><volume>2013</volume><issue>20</issue><fpage>17</fpage><lpage>32</lpage><pub-id pub-id-type="doi">10.3897/phytokeys.20.4344</pub-id></mixed-citation></tp:treatment-meta><tp:nomenclature><tp:taxon-name>
                        <tp:taxon-name-part taxon-name-part-type="genus">Chalybea</tp:taxon-name-part>
                    <object-id xmlns:xlink="http://www.w3.org/1999/xlink" xlink:type="simple">http://species-id.net/wiki/Chalybea</object-id>
								</tp:taxon-name><tp:taxon-authority>Naudin, Ann. Sci. Nat., Bot. sér. 3 16: 99. 1851.</tp:taxon-authority><tp:nomenclature-citation-list><tp:nomenclature-citation><tp:taxon-name>Huilaea</tp:taxon-name><comment> Wurdack, Brittonia 9: 106. 1957. Type: <italic><tp:taxon-name>Huilaea penduliflora</tp:taxon-name></italic> Wurdack, Brittonia 9: 106. 1957. <bold>TYPE. COLOMBIA.</bold><bold>Huila:</bold> Cordillera Oriental, wet temperate forest of deep moist canyon near camp on north side of Río Venadito, 25 km SE of La Bodega, 2450 m, 1 Dec 1944, E.Little 9101 (holotype: US!; isotypes: COL!, NY!).</comment></tp:nomenclature-citation><!--PageBreak--></tp:nomenclature-citation-list></tp:nomenclature><tp:treatment-sec sec-type="Type"><title>Type.</title><p><italic><tp:taxon-name>Chalybea corymbifera</tp:taxon-name></italic> Naudin, Ann. Sci. Nat., Bot. sér. 3 16: 100. 1851. TYPE. COLOMBIA. Santander: Pamplona, La Baja, ca. 3000 m, Dec 1846, Funck &amp; Schlim 1312 (holotype: P!, photos at NY!, US!; isotypes: BM!, BR! (2 sheets), G!, photos of G sheet at NY!, US!).</p></tp:treatment-sec><tp:treatment-sec sec-type="Remarks"><title>Remarks.</title><p><bold>Phylogenetic analyses</bold> (<xref ref-type="bibr" rid="B12">Morales-P 2010</xref>, <xref ref-type="bibr" rid="B15">Morales-P et al. submitted</xref>, <xref ref-type="bibr" rid="B19">Penneys and Judd 2010</xref>) indicate that <italic><tp:taxon-name>Chalybea</tp:taxon-name></italic> and <italic><tp:taxon-name>Huilaea</tp:taxon-name></italic> form a strongly-supported clade. However, as <italic><tp:taxon-name>Chalybea</tp:taxon-name></italic> is nested within <italic><tp:taxon-name>Huilaea</tp:taxon-name></italic>, species belonging to the latter genus must be transferred because <italic><tp:taxon-name>Chalybea</tp:taxon-name></italic> has nomenclatural priority. <italic><tp:taxon-name>Chalybea</tp:taxon-name></italic> has been distinguished from <italic><tp:taxon-name>Huilaea</tp:taxon-name></italic> by having inflorescences with 21–39 flowers (vs. 3–17 in <italic><tp:taxon-name>Huilaea</tp:taxon-name></italic>), the flowers 13–20 mm long (vs. 45–55 mm long), the hypanthium 7–10 mm long and 8–10 mm wide (vs. 13–31 mm long x 11–19 mm wide), the petals 12–14 mm long and 5–7 mm wide (vs. 26–44 mm long x 10–22 mm wide), and white to cream or green, sometimes pink–tinged apically (vs. pink to red, paler inside), the anthers 3–4 mm long (vs. 7–10 mm long), and the style 10–12 mm long (vs. 22–33 mm long).</p><p><italic><tp:taxon-name>Chalybea</tp:taxon-name></italic> includes ten described species of small, South American trees: seven endemic to Colombia, two to Ecuador, and one to Peru. All are found in the Andes, except one species that is restricted to the Sierra Nevada de Santa Marta, Colombia.</p><p>For more information on the systematics of <italic><tp:taxon-name>Chalybea</tp:taxon-name></italic> (and <italic><tp:taxon-name>Huilaea</tp:taxon-name></italic>), see <xref ref-type="bibr" rid="B10">Lozano-Contreras and Ruiz-R (1996)</xref>, <xref ref-type="bibr" rid="B13">Morales-P and González (2005)</xref>, <xref ref-type="bibr" rid="B12">Morales-P (2010)</xref>, <xref ref-type="bibr" rid="B14">Morales-P and Penneys (2010)</xref>, and <xref ref-type="bibr" rid="B15">Morales-P et al. (submitted)</xref>.</p></tp:treatment-sec><ref-list><ref id="B12"><mixed-citation xmlns:xlink="http://www.w3.org/1999/xlink" xlink:type="simple"><person-group><name name-style="western"><surname>Morales-P</surname><given-names>ME</given-names></name></person-group> (<year>2010</year>)<source> Análisis filogenético de <italic>Huilaea</italic> Wurdack (Melastomataceae) basado en datos morfológicos y moleculares. PhD Thesis, Universidad Nacional de Colombia, Colombia.</source></mixed-citation></ref><ref id="B15"><mixed-citation xmlns:xlink="http://www.w3.org/1999/xlink" xlink:type="simple"><person-group><name name-style="western"><surname>Morales-P</surname><given-names>ME</given-names></name><name name-style="western"><surname>Penneys</surname><given-names>DS</given-names></name><name name-style="western"><surname>Judd</surname><given-names>W</given-names></name><name name-style="western"><surname>Gonzalez</surname><given-names>F</given-names></name></person-group> (<year>submitted</year>) <source>Revisión taxonómica del clado <italic>Chalybea</italic>/<italic>Huilaea</italic> (Melastomataceae). Caldasia</source>. doi: <ext-link ext-link-type="uri" xlink:href="http://dx.doi.org/10.1007/s12228-009-9092-x" xlink:type="simple">10.1007/s12228-009-9092-x</ext-link></mixed-citation></ref><ref id="B19"><mixed-citation xmlns:xlink="http://www.w3.org/1999/xlink" xlink:type="simple"><person-group><name name-style="western"><surname>Penneys</surname><given-names>DS</given-names></name><name name-style="western"><surname>Judd</surname><given-names>WS</given-names></name></person-group> (<year>2010</year>)<source> Phylogeny and character evolution in the Blakeeae (Melastomataceae). Abstract ID no. 699. Botany 2010. July 31 –August 4. Providence, Rhode Island, USA. <ext-link ext-link-type="uri" xlink:href="http://2010.botanyconference.org/engine/search/index.php?func=detail&amp;aid=699" xlink:type="simple">http://2010.botanyconference.org/engine/search/index.php?func=detail&amp;aid=699</ext-link></source></mixed-citation></ref><ref id="B10"><mixed-citation xmlns:xlink="http://www.w3.org/1999/xlink" xlink:type="simple"><person-group><name name-style="western"><surname>Lozano–Contreras</surname><given-names>G</given-names></name><name name-style="western"><surname>Ruiz-R</surname><given-names>N</given-names></name></person-group> (<year>1996</year>)<source> El género <italic>Huilaea</italic> Wurdack (Melastomataceae). Revista de la Academia Colombiana de Ciencias Exactas, Físicas y Naturales 20: 237–242. <ext-link ext-link-type="uri" xlink:href="http://www.accefyn.org.co/revista/Vol_20/77/237-242.pdf" xlink:type="simple">http://www.accefyn.org.co/revista/Vol_20/77/237-242.pdf</ext-link></source></mixed-citation></ref><ref id="B13"><mixed-citation xmlns:xlink="http://www.w3.org/1999/xlink" xlink:type="simple"><person-group><name name-style="western"><surname>Morales-P</surname><given-names>ME</given-names></name><name name-style="western"><surname>Gonzalez</surname><given-names>F</given-names></name></person-group> (<year>2005</year>)<source> Redescubrimiento de <italic>Chalybea</italic> Naudin e implicaciones en la delimitación genérica de <italic>Huilaea</italic> Wurdack (Melastomataceae). Revista de la Academia Colombiana de Ciencias Exactas, Físicas y Naturales 29: 171–178. <ext-link ext-link-type="uri" xlink:href="http://www.accefyn.org.co/revista/Vol_29/111/03_171_178.pdf" xlink:type="simple">http://www.accefyn.org.co/revista/Vol_29/111/03_171_178.pdf</ext-link></source></mixed-citation></ref><ref id="B14"><mixed-citation xmlns:xlink="http://www.w3.org/1999/xlink" xlink:type="simple"><person-group><name name-style="western"><surname>Morales-P</surname><given-names>ME</given-names></name><name name-style="western"><surname>Penneys</surname><given-names>DS</given-names></name></person-group> (<year>2010</year>)<source> New species of <italic>Chalybea</italic> Naudin and <italic>Huilaea</italic> Wurdack. Brittonia 62: 26–34. <ext-link ext-link-type="uri" xlink:href="http://www.springerlink.com/content/47873303k2k84836/" xlink:type="simple">http://www.springerlink.com/content/47873303k2k84836/</ext-link></source></mixed-citation></ref></ref-list></tp:taxon-treatment>
