# Supplementary material for: A revised circumscription for the Blakeeae (Melastomataceae) with associated nomenclatural adjustments
Source: PhytoKeys. 2013 Feb 22;(20):17–32. doi: 10.3897/phytokeys.20.4344 (PMC3652410; doi:10.3897/phytokeys.20.4344)
Supplement: XML Treatment for Blakea [file phytokeys.20.4344-treatment3.xml]

<!DOCTYPE tp:taxon-treatment
  PUBLIC "-//TaxonX//DTD Taxonomic Treatment Publishing DTD v0 20100105//EN" "tax-treatment-NSO.dtd">
<tp:taxon-treatment xmlns:tp="http://www.plazi.org/taxpub"><tp:treatment-meta><mixed-citation publication-type="journal"><person-group><name><surname>Penneys</surname><given-names>Darin S.</given-names></name><name><surname>Judd</surname><given-names>Walter S.</given-names></name></person-group><article-title>A revised circumscription for the Blakeeae (Melastomataceae) with associated nomenclatural adjustments</article-title><source>PhytoKeys</source><day>22</day><month>2</month><year>2013</year><volume>2013</volume><issue>20</issue><fpage>17</fpage><lpage>32</lpage><pub-id pub-id-type="doi">10.3897/phytokeys.20.4344</pub-id></mixed-citation></tp:treatment-meta><tp:nomenclature><tp:taxon-name>
                        <tp:taxon-name-part taxon-name-part-type="genus">Blakea</tp:taxon-name-part>
                    <object-id xmlns:xlink="http://www.w3.org/1999/xlink" xlink:type="simple">http://species-id.net/wiki/Blakea</object-id>
								</tp:taxon-name><tp:taxon-authority>P.Browne, Civ. Nat. Hist. Jamaica 323. tab. 35. 1756.</tp:taxon-authority><tp:nomenclature-citation-list><tp:nomenclature-citation><tp:taxon-name>Topobea</tp:taxon-name><comment> Aubl., Hist. Pl. Guiane 1: 476. 1775. Type: <italic><tp:taxon-name>Topobea parasitica</tp:taxon-name></italic> Aubl., Hist. Pl. Guiane 1: 476. 1775. TYPE. FRENCH GUIANA. Aublet s.n. (holotype: BM!).</comment></tp:nomenclature-citation><tp:nomenclature-citation><tp:taxon-name>Valdesia</tp:taxon-name><comment> Ruiz &amp; Pav., Fl. Peruv. Prodr. 67. 1794. Type: <italic><tp:taxon-name>Valdesia repens</tp:taxon-name></italic> Ruiz &amp; Pav., Syst. Veg. Fl. Peruv. Chil. 121. 1798. TYPE. PERU. Ruiz &amp; Pav. s.n. (holotype: B (destroyed), photos at MO!, US!).</comment></tp:nomenclature-citation><tp:nomenclature-citation><tp:taxon-name>Pyxidanthus</tp:taxon-name><comment> Naudin, Ann. Sci. Nat. Bot. ser 3 18: 150. 1852. Type: <italic><tp:taxon-name>Pyxidanthus schlimii</tp:taxon-name></italic> Naudin, Ann. Sci. Nat., Bot. sér. 3 18: 151. 1852. TYPE. VENEZUELA. Trujillo, Funck &amp; Schlim 738 (holotype: G; (fragment), photos at MO!, US!; isotypes: BM!, BR!, MPU!).</comment></tp:nomenclature-citation><tp:nomenclature-citation><tp:taxon-name>Amaraboya</tp:taxon-name><comment> Linden, Illustr. Hort. 34: 15. 1887. Type: <italic><tp:taxon-name>Amaraboya princeps</tp:taxon-name></italic> Linden, Illustr. Hort. 34: 15. 1887. (lectotype, designated here: <italic>pl</italic>. IV of the protologue).</comment></tp:nomenclature-citation></tp:nomenclature-citation-list></tp:nomenclature><tp:treatment-sec sec-type="Type"><title>Type.</title><p><italic><tp:taxon-name>Blakea trinervia</tp:taxon-name></italic> L., Syst. Nat. ed. 10: 1044. 1759. TYPE. JAMAICA. P.Browne s.n. (holotype: LINN-612.1!).</p></tp:treatment-sec><tp:treatment-sec sec-type="Remarks"><title>Remarks.</title><p> <italic><tp:taxon-name>Blakea</tp:taxon-name></italic> is characterized by solitary or fasciculate axillary inflorescences, and flowers subtended by two (rarely three) pairs of decussate, (usually) expanded, subtending bracts. Additionally, <italic><tp:taxon-name>Blakea</tp:taxon-name></italic> may usually be distinguished from <italic><tp:taxon-name>Chalybea</tp:taxon-name></italic> by the species often being hemiepiphytic or epiphytic, mostly with rotate corollas, anthers that are usually laterally flattened and often connate and/or deflexed, with the connective appendages generally better developed and of diverse morphology, and many <italic><tp:taxon-name>Blakea</tp:taxon-name></italic> species have ovaries that are not entirely inferior, often possessing stylar collars. Cladistic analyses (Penneys et al. 2004, <xref ref-type="bibr" rid="B18">Penneys 2007</xref>, <xref ref-type="bibr" rid="B20">Penneys and Judd 2011</xref>, in press) have <!--PageBreak-->provided conclusive evidence that the recognition <italic><tp:taxon-name>Topobea</tp:taxon-name></italic> renders both that genus and <italic><tp:taxon-name>Blakea</tp:taxon-name></italic> polyphyletic, thus <italic><tp:taxon-name>Topobea</tp:taxon-name></italic> is here relegated to synonymy under <italic><tp:taxon-name>Blakea</tp:taxon-name></italic>.</p><p><italic><tp:taxon-name>Blakea</tp:taxon-name></italic> comprises approximately 180 species distributed from Mexico (Chiapas) to Bolivia and Brazil, with two species in Jamaica and one in the Lesser Antilles.</p><p>Formal nomenclatural transfers to <italic><tp:taxon-name>Blakea</tp:taxon-name></italic> are made below for 62 species of <italic><tp:taxon-name>Topobea</tp:taxon-name></italic> that were not treated by earlier workers who made similar new combinations (e.g., Don 1823, Macbride 1941). Three of these include new specific epithets for names already occupied in <italic><tp:taxon-name>Blakea</tp:taxon-name></italic>.</p><p>Important references concerning the systematics of <italic><tp:taxon-name>Blakea</tp:taxon-name></italic> include (<xref ref-type="bibr" rid="B1">Almeda 1990</xref>, <xref ref-type="bibr" rid="B2">2000a</xref>, <xref ref-type="bibr" rid="B3">2000b</xref>, <xref ref-type="bibr" rid="B4">2001a</xref>, <xref ref-type="bibr" rid="B5">2001b</xref>, <xref ref-type="bibr" rid="B6">2009</xref>, <xref ref-type="bibr" rid="B8">Gleason 1945</xref>, <xref ref-type="bibr" rid="B26">Wurdack 1973</xref>, <xref ref-type="bibr" rid="B27">1980</xref>, <xref ref-type="bibr" rid="B18">Penneys 2007</xref>, <xref ref-type="bibr" rid="B20">Penneys and Judd 2011</xref>, <xref ref-type="bibr" rid="B21">in press</xref>).</p></tp:treatment-sec><ref-list><ref id="B18"><mixed-citation xmlns:xlink="http://www.w3.org/1999/xlink" xlink:type="simple"><person-group><name name-style="western"><surname>Penneys</surname><given-names>DS</given-names></name></person-group> (<year>2007</year>)<source> Phylogeny and character evolution in the Blakeeae (Melastomataceae). PhD Thesis. University of Florida, USA.</source></mixed-citation></ref><ref id="B20"><mixed-citation xmlns:xlink="http://www.w3.org/1999/xlink" xlink:type="simple"><person-group><name name-style="western"><surname>Penneys</surname><given-names>DS</given-names></name><name name-style="western"><surname>Judd</surname><given-names>WS</given-names></name></person-group> (<year>2011</year>)<source> Phylogenetics and morphology in the Blakeeae (Melastomataceae). International Journal of Plant Sciences 172: 78–106. <ext-link ext-link-type="uri" xlink:href="http://www.jstor.org/stable/10.1086/657284" xlink:type="simple">http://www.jstor.org/stable/10.1086/657284</ext-link> , </source>doi: <ext-link ext-link-type="uri" xlink:href="http://dx.doi.org/10.1086/657284" xlink:type="simple">10.1086/657284</ext-link></mixed-citation></ref><ref id="B1"><mixed-citation xmlns:xlink="http://www.w3.org/1999/xlink" xlink:type="simple"><person-group><name name-style="western"><surname>Almeda</surname><given-names>F</given-names></name></person-group> (<year>1990</year>)<article-title> New species and new combinations in <italic>Blakea</italic> and <italic>Topobea</italic> (Melastomataceae), with an historical perspective on generic limits in the tribe Blakeeae.</article-title><source>Proceedings of the California Academy of Sciences</source><volume>46</volume>: <fpage>299</fpage>-<lpage>326</lpage>.</mixed-citation></ref><ref id="B2"><mixed-citation xmlns:xlink="http://www.w3.org/1999/xlink" xlink:type="simple"><person-group><name name-style="western"><surname>Almeda</surname><given-names>F</given-names></name></person-group> (<year>2000a</year>)<source> A synopsis of the genus <italic>Blakea</italic> (Melastomataceae) in Mexico and Central America. Novon10: 299–319. <ext-link ext-link-type="uri" xlink:href="http://www.jstor.org/stable/10.2307/3392974" xlink:type="simple">http://www.jstor.org/stable/10.2307/3392974</ext-link> , </source>doi: <ext-link ext-link-type="uri" xlink:href="http://dx.doi.org/10.2307/3392974" xlink:type="simple">10.2307/3392974</ext-link></mixed-citation></ref><ref id="B3"><mixed-citation xmlns:xlink="http://www.w3.org/1999/xlink" xlink:type="simple"><person-group><name name-style="western"><surname>Almeda</surname><given-names>F</given-names></name></person-group> (<year>2000b</year>)<article-title> The hexandrous species of <italic>Topobea</italic> (Melastomataceae).</article-title><source>Proceedings of the California Academy of Sciences</source><volume>52</volume>: <fpage>97</fpage>-<lpage>109</lpage>.</mixed-citation></ref><ref id="B4"><mixed-citation xmlns:xlink="http://www.w3.org/1999/xlink" xlink:type="simple"><person-group><name name-style="western"><surname>Almeda</surname><given-names>F</given-names></name></person-group> (<year>2001a</year>)<source> The octandrous and dodecandrous species of <italic>Topobea</italic> (Melastomataceae) in Mexico and Central America. Proceedings of the California Academy of Sciences52: 511–548.</source></mixed-citation></ref><ref id="B5"><mixed-citation xmlns:xlink="http://www.w3.org/1999/xlink" xlink:type="simple"><person-group><name name-style="western"><surname>Almeda</surname><given-names>F</given-names></name></person-group> (<year>2001b</year>)<article-title> Melastomataceae.</article-title> In: <person-group><name name-style="western"><surname>Stevens</surname><given-names>WD</given-names></name><name name-style="western"><surname>Ulloa</surname><given-names>Ulloa C</given-names></name><name name-style="western"><surname>Pool</surname><given-names>A</given-names></name><name name-style="western"><surname>Montiel</surname><given-names>OM</given-names></name></person-group> (<role>Eds</role>). <issue-title> Flora de Nicaragua.</issue-title><source>Monographs in Systematic Botany, Missouri Botanical Garden </source><volume>85</volume>: <fpage>1339</fpage>–<lpage>1419</lpage>.</mixed-citation></ref><ref id="B6"><mixed-citation xmlns:xlink="http://www.w3.org/1999/xlink" xlink:type="simple"><person-group><name name-style="western"><surname>Almeda</surname><given-names>F</given-names></name></person-group> (<year>2009</year>)<article-title> Melastomataceae.</article-title> In: <person-group><name name-style="western"><surname>Davidse</surname><given-names>G</given-names></name><name name-style="western"><surname>Sousa-Sanchez</surname><given-names>M</given-names></name><name name-style="western"><surname>Knapp</surname><given-names>S</given-names></name><name name-style="western"><surname>Chiang</surname><given-names>F</given-names></name></person-group> (<role>Eds</role>). <issue-title>Flora Mesoamericana 4.</issue-title><source>Universidad Nacional Autonóma de México, México City, Mexico</source>: <fpage>164</fpage>-<lpage>338</lpage>.</mixed-citation></ref><ref id="B8"><mixed-citation xmlns:xlink="http://www.w3.org/1999/xlink" xlink:type="simple"><person-group><name name-style="western"><surname>Gleason</surname><given-names>HA</given-names></name></person-group> (<year>1945</year>)<source> On <italic>Blakea</italic> and <italic>Topobea</italic>. Bulletin of the Torrey Botanical Club 72: 385–393. <ext-link ext-link-type="uri" xlink:href="http://www.jstor.org/stable/10.2307/2481538" xlink:type="simple">http://www.jstor.org/stable/10.2307/2481538</ext-link> , </source>doi: <ext-link ext-link-type="uri" xlink:href="http://dx.doi.org/10.2307/2481538" xlink:type="simple">10.2307/2481538</ext-link></mixed-citation></ref><ref id="B26"><mixed-citation xmlns:xlink="http://www.w3.org/1999/xlink" xlink:type="simple"><person-group><name name-style="western"><surname>Wurdack</surname><given-names>JJ</given-names></name></person-group> (<year>1973</year>)<article-title> Melastomataceae.</article-title> In: <person-group><name name-style="western"><surname>Lasser</surname><given-names>T</given-names></name></person-group> (<role>Ed</role>). <issue-title>Flora de Venezuela 8.</issue-title><source>Instituto Botánico, Ministerio de Agricultura y Cría, Venezuela</source>: <fpage>1</fpage>-<lpage>819</lpage>.</mixed-citation></ref><ref id="B27"><mixed-citation xmlns:xlink="http://www.w3.org/1999/xlink" xlink:type="simple"><person-group><name name-style="western"><surname>Wurdack</surname><given-names>JJ</given-names></name></person-group> (<year>1980</year>)<article-title> Melastomataceae.</article-title> In: <person-group><name name-style="western"><surname>Harling</surname><given-names>G</given-names></name><name name-style="western"><surname>Sparre</surname><given-names>B</given-names></name></person-group> (<role>Eds</role>). <issue-title>Flora of Ecuador 13.</issue-title><source>University of Göteborg and Riksmuseum, Sweden</source>: <fpage>1</fpage>-<lpage>406</lpage>.</mixed-citation></ref><ref id="B21"><mixed-citation xmlns:xlink="http://www.w3.org/1999/xlink" xlink:type="simple"><person-group><name name-style="western"><surname>Penneys</surname><given-names>DS</given-names></name><name name-style="western"><surname>Judd</surname><given-names>WS</given-names></name></person-group> (<year>in press</year>)<source> Combined molecular and morphological phylogenetic analyses of the Blakeeae (Melastomataceae). International Journal of Plant Sciences.</source></mixed-citation></ref></ref-list></tp:taxon-treatment>
